# Supplementary material for: Serum n-3 polyunsaturated fatty acids and psychological distress in early pregnancy: Adjunct Study of Japan Environment and Children's Study
Source: Transl Psychiatry. 2016 Feb 16;6(2):e737–. doi: 10.1038/tp.2016.2 (PMC4872432; doi:10.1038/tp.2016.2)
Supplement: Supplementary Table 1 [file tp20162x1.xls]

## Sheet: Supplementary Table1
	Supplementary Table 1. Serum fatty acid compositions of cases and controls
						Cases				Controls
						(n=283)				(n=283)			p value
					Percentage of total fatty acids
		Saturated fatty acids
			Myristic acid	14 : 0	1.08168	±	0.710359		1.09017	±	0.764648		0.891253
			Palmitic acid	16 : 0	22.5254	±	2.82585		22.946	±	2.74121		0.0728717
			Stearic acid	18 : 0	6.8607	±	1.00797		7.04836	±	1.02553		0.0285434
			Arachidic acid	20 : 0	0.306329	±	0.0990719		0.311096	±	0.118619		0.604029
			Behenic acid	22 : 0	0.689961	±	0.186737		0.701739	±	0.17235		0.435918
			Lignoceric acid	24 : 0	0.582599	±	0.294082		0.616556	±	0.331897		0.198196
			Total saturated fatty acids		34.5491	±	2.76077		34.9962	±	2.99793		0.0655163
		Monounsaturated fatty acids
			Palmitoleic acid	16 : 1 n-7	1.54456	±	0.614889		1.44451	±	0.511783		0.0358438
			Hexadecenoic	16 : 1 n-9	0.700788	±	0.285478		0.686692	±	0.306711		0.571669
			Vaccenic acid	18 : 1 n-7	1.84459	±	0.375588		1.78776	±	0.286516		0.0434729
			Oleic acid	18 : 1 n-9	17.096	±	2.58358		16.8776	±	2.46051		0.303658
			Gondoic acid	20 : 1 n-9	0.211241	±	0.0990091		0.214255	±	0.0922708		0.708048
			Erucic acid	22 : 1 n-9	0.80571	±	0.648975		0.740753	±	0.635419		0.229431
			Nervonic acid	24 : 1 n-9	1.57647	±	0.321757		1.60517	±	0.313491		0.282809
			Total monounsaturated fatty acids		24.0568	±	2.74507		23.6163	±	2.36519		0.0413157
		n-6 polyunsaturated fatty acids
			Linoleic acid	18 : 2 n-6	20.2253	±	4.14252		20.5085	±	3.9055		0.403014
			Eicosadienoic acid	20 : 2 n-6	0.245894	±	0.073975		0.248765	±	0.0696816		0.634833
			Dihomo-γ-linolenic acid	20 : 3 n-6	1.17014	±	0.400459		1.19835	±	0.381244		0.391045
			Arachidonic acid	20 : 4 n-6	5.72814	±	1.17989		5.84142	±	1.21181		0.26037
			Total n-6 polyunsaturated fatty acids		27.9451	±	4.35512		28.2752	±	4.22589		0.36052
		n-3 polyunsaturated fatty acids
			α-Linolenic acid	18 : 3 n-3	0.687706	±	0.302233		0.674534	±	0.229238		0.559371
			Eicosapentaenoic acid	20 : 5 n-3	0.660413	±	0.423895		0.788896	±	0.517785		0.00131002
			Docosapentaenoic acid	22 : 5 n-3	0.438803	±	0.171786		0.468914	±	0.178968		0.0416223
			Docosahexaenoic acid	22 : 6 n-3	3.43814	±	0.926681		3.56079	±	0.903644		0.111466
			Total n-3 polyunsaturated fatty acids		5.43575	±	1.5207		5.63684	±	1.46343		0.109524
		n-6 / n-3			5.45559	±	1.46039		5.30825	±	1.41798		0.223857
		Values are means ± SD.
