# Supplementary material for: Serum n-3 polyunsaturated fatty acids and psychological distress in early pregnancy: Adjunct Study of Japan Environment and Children's Study
Source: Transl Psychiatry. 2016 Feb 16;6(2):e737–. doi: 10.1038/tp.2016.2 (PMC4872432; doi:10.1038/tp.2016.2)
Supplement: Supplementary Table 2 [file tp20162x2.xls]

## Sheet: Supplementary Table2
	Supplementary Table 2. Odds ratios (95% confidence intervals) for psychological distress (K6 score ≥ 13) according to tertile of n-3 polyunsaturated fatty acids in women in early pregnancy
				Tertile of fatty acids
				1 (Low)	2	3 (High)		p for trend
		Eicosapentaenoic acid 20 : 5 n-3
		Range		< 0.526	0.526–0.908	0.908 <
		Case		33	26	15
		Controlc		25	25	24
		Model 1a		1	0.79 (0.37–1.68)	0.47 (0.21–1.08)		0.08
		Model 2b		1	0.95 (0.37–2.47)	0.30 (0.10–0.90)		0.04
		Docosapentaenoic acid 22 : 5 n-3
		Range		< 0.412	0.412–0.533	0.533 <
		Case		30	22	22
		Controlc		25	25	24
		Model 1a		1	0.73 (0.34–1.60)	0.76 (0.35–1.67)		0.49
		Model 2b		1	0.79 (0.30–2.13)	0.72 (0.27–1.91)		0.51
		Docosahexaenoic acid 22 : 6 n-3
		Range		< 3.12	3.12–3.96	3.96 <
		Case		31	19	24
		Controlc		25	25	24
		Model 1a		1	0.61 (0.28–1.36)	0.81 (0.37–1.75)		0.56
		Model 2b		1	0.49 (0.18–1.36)	0.46 (0.17–1.24)		0.13
		a Crude data.
		b Multivariable models were adjusted for parity, smoking status, alcohol intake, body mass index, medication, occupation, physical activity, marital status, and having pregnancy-associated nausea.
		c Because this study was originally designed to use a cutoff score of 8/9, the matching control group for the severe psychological distress group (K6 ³ 13) does not cover the score between 9 and 12.
